# Supplementary material for: Genomic analysis provides novel insights into diversification and taxonomy of Allorhizobium vitis (i.e. Agrobacterium vitis)
Source: BMC Genomics. 2022 Jun 22;23:462. doi: 10.1186/s12864-022-08662-x (PMC9219206; doi:10.1186/s12864-022-08662-x)
Supplement: Supplementary file 8 — Additional file 8: Table S3. Pairwise ANIb comparisons amongst extended set of All. vitis species complex strain genomes towards species delimitation. Additionally, reference Rhizobiaceae strains were also included. [file 12864_2022_8662_MOESM8_ESM.xlsx]

## Sheet: ANIb
Table S3 Pairwise ANIb comparisons amongst extended set of Allorhizobium vitis species complex strain genomes towards species delimitation. Additionally, reference Rhizobiaceae strains were also included.
	AB3	AT6	KFB_239	CG988	CG475	IPV-BO_7105	IPV-BO_6186	CG1000	ICMP_10754	K309T	SBV_10752	CG102	KFB_253	CG415	CG516	CG1103	IPV-BO_1861-5	NW221	Sz1	CG78	CG474	CG81	KFB_243	RF2/1	T1/7	SF93	S4T	IPV-BO_5159	KFB_250	CG56	CG98	KFB_264	KFB_254	V80/94	CG1118	CG967	AB4	Ni1	Rr4	CG49	CG47	CG964	CG1013	Av2	CG989	CG108	CG118	CG957	Allorhizobium taibaishanense 14971T
AB3	100	99.7862	99.7148	99.114	97.0761	97.1427	96.9715	95.6826	95.6883	95.6761	95.6876	95.7622	95.7039	96.085	95.53	92.2033	92.1729	92.1699	92.2022	92.2121	92.2514	92.0895	92.1532	92.1911	92.2178	92.2504	92.1686	92.2934	93.0153	92.4424	92.1522	92.5671	93.0486	92.1571	92.7089	92.8732	93.2655	93.2153	93.2259	93.2303	93.2289	93.0683	92.775	93.0232	92.9651	92.8491	92.8486	92.8707	80.3049
AT6	99.7315	100	99.7235	99.0583	97.0414	97.1564	96.9188	95.6188	95.6239	95.6331	95.6434	95.739	95.6381	95.8502	95.471	92.1668	92.118	92.118	92.1664	92.1763	92.2194	92.014	92.0631	92.097	92.1856	92.1993	92.0951	92.1285	92.7179	92.336	92.0734	92.4948	92.753	92.064	92.6284	92.6739	92.9481	92.9189	92.907	92.914	92.9145	92.9386	92.6934	92.8333	92.8253	92.7861	92.7821	92.7876	80.2977
KFB_239	99.7253	99.8314	100	99.0549	97.0932	97.0915	96.9893	95.604	95.599	95.5564	95.5614	95.6747	95.468	95.7204	95.6041	92.2672	92.264	92.2546	92.2663	92.2678	92.3342	92.1792	92.2332	92.223	92.2412	92.263	92.2285	92.1746	92.7275	92.4299	92.2051	92.6053	92.7504	92.1852	92.6315	92.5933	92.818	92.7785	92.7796	92.7839	92.7869	92.9849	92.7272	92.74	92.7612	92.8855	92.8864	92.8106	80.2686
CG988	99.0636	99.0617	99.0431	100	97.108	97.15	96.9415	95.6666	95.6678	95.6849	95.6842	95.7695	95.6848	95.8543	95.5966	92.3288	92.3186	92.3111	92.3282	92.3313	92.3972	92.2828	92.319	92.2915	92.3407	92.3557	92.2978	92.2201	92.8068	92.5278	92.318	92.6773	92.7886	92.2976	92.767	92.7256	92.904	92.8546	92.8615	92.8553	92.8658	93.0071	92.6685	92.9479	92.9572	92.9746	92.9745	92.8181	80.2621
CG475	97.1993	97.1817	97.2182	97.2364	100	97.3356	97.0955	95.8442	95.8391	95.8379	95.8342	95.8951	95.8439	96.1075	95.7067	92.4516	92.4533	92.422	92.4507	92.4433	92.5095	92.3886	92.4284	92.3299	92.3598	92.3996	92.3338	92.3501	92.9464	92.6008	92.3901	92.7571	92.9229	92.4022	92.9465	92.9265	93.0592	93.0301	93.0343	93.0252	93.0333	93.11	92.7935	93.0535	93.0603	93.0616	93.0606	92.9446	80.2826
IPV-BO_7105	97.2818	97.3095	97.2584	97.2595	97.3561	100	97.1188	95.8217	95.8225	95.8466	95.8438	95.8903	95.8051	95.9221	95.7076	92.3249	92.2955	92.2823	92.3244	92.334	92.4667	92.3525	92.391	92.2629	92.2828	92.417	92.2303	92.3846	92.9696	92.5307	92.3083	92.6807	92.9267	92.2497	92.8768	92.7801	93.0372	93.0006	93.0053	93.0147	93.0096	93.0992	92.7886	92.9568	92.961	92.9969	92.9959	92.9628	80.334
IPV-BO_6186	97.0328	97.0031	97.0173	97.01	97.0657	97.0457	100	95.7351	95.7332	95.7346	95.729	95.7914	95.7243	95.8967	95.5468	92.3118	92.2872	92.2797	92.3125	92.2964	92.4248	92.2987	92.333	92.1924	92.1805	92.5526	92.1582	92.3179	92.8948	92.4893	92.2704	92.6554	92.883	92.2524	92.8931	92.823	93.1214	93.1081	93.1185	93.1144	93.1143	93.2167	92.846	93.0947	93.1102	93.0929	93.0896	92.887	80.2906
CG1000	95.7091	95.6699	95.6294	95.6905	95.7729	95.7073	95.6898	100	99.9886	99.986	99.9805	99.9139	99.8479	96.2685	96.4964	92.3257	92.3447	92.3118	92.3262	92.3251	92.4532	92.3043	92.45	92.2852	92.3942	92.3375	92.2906	92.2797	92.6513	92.5596	92.29	92.637	92.5978	92.2923	92.8783	92.9732	93.4325	93.491	93.6103	93.6257	93.5442	93.3387	92.9011	93.245	93.2735	93.3163	93.3135	92.7244	80.372
ICMP_10754	95.7421	95.7091	95.6889	95.7386	95.793	95.7428	95.7405	99.9971	100	99.9939	99.9933	99.9178	99.8473	96.2847	96.4899	92.4	92.4158	92.3871	92.3982	92.4052	92.4955	92.344	92.4953	92.3181	92.4108	92.375	92.3246	92.3057	92.6732	92.6065	92.311	92.6437	92.6314	92.3526	92.9044	92.9757	93.4547	93.5216	93.6255	93.6447	93.5697	93.361	92.9003	93.2461	93.2835	93.3163	93.3164	92.7866	80.3494
K309T	95.6521	95.67	95.5565	95.658	95.7374	95.6813	95.6958	99.9431	99.9377	100	99.9898	99.8591	99.8069	96.1692	96.4656	92.3743	92.3771	92.3608	92.3793	92.3798	92.4673	92.3161	92.4549	92.2903	92.3946	92.3358	92.2841	92.2862	92.6319	92.5884	92.3322	92.6434	92.6099	92.3137	92.8636	92.9307	93.4384	93.5109	93.5926	93.603	93.526	93.3653	92.9024	93.2319	93.2705	93.3202	93.3191	92.7371	80.2571
SBV_10752	95.6651	95.6801	95.5824	95.696	95.7557	95.6919	95.7135	99.9364	99.9417	99.9958	100	99.8572	99.8047	96.1972	96.4362	92.3657	92.3727	92.3516	92.365	92.3658	92.4403	92.3011	92.448	92.2809	92.3738	92.3181	92.28	92.2583	92.65	92.5824	92.2905	92.6449	92.6204	92.3284	92.8445	92.9223	93.4021	93.4755	93.5501	93.5634	93.4971	93.3381	92.8709	93.216	93.2559	93.3063	93.3052	92.7073	80.3044
CG102	95.7887	95.8079	95.7466	95.8154	95.8423	95.7846	95.7524	99.9343	99.927	99.932	99.9279	100	99.8581	96.3104	96.5372	92.4144	92.4354	92.4073	92.4169	92.4122	92.4588	92.4258	92.5335	92.3842	92.4912	92.4309	92.3916	92.3907	92.7519	92.6535	92.3645	92.6963	92.6991	92.4086	92.9185	93.0142	93.5438	93.4371	93.5332	93.5413	93.4393	93.4249	92.9348	93.2335	93.2698	93.2948	93.2909	92.7754	80.3409
KFB_253	95.7789	95.7381	95.5503	95.7653	95.8127	95.7319	95.7326	99.8857	99.8793	99.8977	99.8878	99.8765	100	96.3452	96.5406	92.4138	92.3978	92.3732	92.4155	92.416	92.4669	92.4011	92.5056	92.3686	92.3441	92.3546	92.2594	92.3226	92.7429	92.6459	92.3541	92.7194	92.7032	92.396	92.9297	93.1261	93.5604	93.4544	93.5685	93.5887	93.484	93.4732	92.8054	93.3223	93.3155	93.311	93.3094	92.7096	80.2716
CG415	96.0308	95.8766	95.7487	95.8134	95.987	95.7829	95.836	96.2291	96.2206	96.2051	96.1952	96.2657	96.2416	100	96.1478	92.3461	92.3105	92.2953	92.3484	92.3505	92.3641	92.3203	92.331	92.2276	92.218	92.3602	92.215	92.4166	93.0391	92.4807	92.2623	92.635	93.0428	92.2678	92.8033	93.0817	93.5755	93.5233	93.567	93.5643	93.5527	93.3921	92.8849	93.1679	93.0967	93.0308	93.0301	92.9548	80.2438
CG516	95.3276	95.281	95.3553	95.3507	95.3454	95.4	95.328	96.2985	96.2898	96.295	96.2828	96.341	96.239	95.9636	100	92.2505	92.2398	92.2093	92.2528	92.2385	92.1854	92.1685	92.1317	92.055	92.0533	92.0813	92.0709	92.0444	92.1815	92.2254	92.1658	92.1982	92.1169	92.1406	92.2697	92.357	92.9544	92.9468	92.9462	92.9439	92.9624	93.0623	92.4528	92.5447	92.553	92.5723	92.5713	92.4043	80.3308
CG1103	92.2293	92.2056	92.2577	92.3349	92.3882	92.3126	92.3193	92.3496	92.3568	92.3522	92.3551	92.4045	92.3456	92.3867	92.4527	100	99.976	99.9394	99.9959	99.9849	96.102	97.1697	97.1524	96.8703	96.8545	96.8752	96.8706	96.8607	96.8003	96.3504	96.7374	96.4746	96.2714	97.0074	95.2648	95.278	92.3279	92.2723	92.2895	92.2968	92.2885	92.4025	92.2603	92.935	92.9266	92.9287	92.9293	91.9036	80.3084
IPV-BO_1861-5	92.2027	92.1731	92.2468	92.3262	92.3817	92.266	92.3031	92.3517	92.3514	92.3461	92.3514	92.4028	92.319	92.328	92.4229	99.9966	100	99.96	99.9944	99.9798	96.134	97.1169	97.1167	96.9102	96.8973	96.897	96.9212	96.8528	96.6742	96.3721	96.6312	96.4931	96.2539	96.9576	95.2987	95.2671	92.3121	92.3001	92.3065	92.321	92.3039	92.3692	92.2748	92.9108	92.9048	92.9325	92.931	91.8976	80.2694
NW221	92.1995	92.1682	92.2516	92.3287	92.3797	92.2743	92.3002	92.3424	92.341	92.3402	92.3321	92.4032	92.3036	92.3242	92.4048	99.9607	99.9529	100	99.9591	99.9458	96.0865	97.0788	97.077	96.8696	96.8552	96.8634	96.8802	96.8235	96.6441	96.3521	96.6347	96.4865	96.2283	96.9253	95.2871	95.2521	92.3057	92.2632	92.2733	92.2699	92.2653	92.3822	92.2388	92.9166	92.9198	92.9472	92.9474	91.9209	80.283
Sz1	92.2277	92.2097	92.2566	92.3355	92.3946	92.317	92.3289	92.356	92.3674	92.3603	92.3627	92.4076	92.3519	92.3808	92.4509	99.9979	99.9735	99.9472	100	99.9818	96.1315	97.1697	97.153	96.8884	96.8698	96.8991	96.8842	96.881	96.7752	96.3545	96.7135	96.4699	96.2942	96.999	95.277	95.2955	92.3582	92.305	92.3162	92.3319	92.3265	92.4308	92.2855	92.9418	92.9457	92.9473	92.9462	91.911	80.2641
CG78	92.2209	92.2071	92.2426	92.3359	92.3834	92.3014	92.3025	92.3551	92.3606	92.3562	92.3519	92.4099	92.338	92.3895	92.4561	99.9915	99.9597	99.9347	99.9893	100	96.1296	97.2079	97.1863	96.9071	96.896	96.9192	96.9088	96.9229	96.7629	96.3427	96.7278	96.468	96.2679	96.9979	95.2775	95.286	92.335	92.2709	92.2907	92.2963	92.2906	92.3952	92.2456	92.9184	92.9133	92.9196	92.9168	91.8956	80.25
CG474	92.2776	92.2861	92.3074	92.3758	92.4093	92.3629	92.3766	92.4243	92.4241	92.4337	92.4229	92.445	92.3611	92.3896	92.4249	96.1524	96.157	96.1251	96.1578	96.1537	100	96.2432	96.2875	96.2093	96.1133	96.2118	96.1966	96.2	96.1732	96.1071	96.6826	96.1426	96.0296	96.158	95.2156	95.1476	92.3317	92.3235	92.3239	92.3251	92.3245	92.4176	92.3555	92.7845	92.7953	92.8042	92.8039	91.8767	80.4017
CG81	92.0329	91.9609	92.0868	92.1894	92.2142	92.1699	92.1884	92.2026	92.2008	92.2112	92.2037	92.2984	92.166	92.2717	92.2603	97.002	96.9179	96.8981	97.0048	97.0269	96.1603	100	99.9717	98.6165	98.5784	98.6124	98.559	98.8836	96.9515	96.407	96.7789	96.5258	96.3019	96.9669	95.2628	95.2711	92.2424	92.204	92.1959	92.2036	92.2044	92.2714	92.1375	92.7579	92.8086	92.8004	92.7996	91.7474	80.1598
KFB_243	91.9503	91.8718	91.9981	92.107	92.1306	92.0465	92.0733	92.2677	92.244	92.2634	92.2332	92.3317	92.196	92.1045	92.1243	96.8783	96.8119	96.799	96.885	96.908	95.9607	99.8342	100	98.445	98.4413	98.444	98.442	98.6578	96.78	96.2748	96.668	96.4404	96.1319	96.8085	95.1865	95.2342	92.1643	92.1169	92.1153	92.1159	92.135	92.2519	92.1056	92.8318	92.8463	92.8894	92.8844	91.6926	80.2445
RF2/1	92.1942	92.1655	92.2359	92.2845	92.2358	92.2784	92.255	92.2595	92.262	92.2591	92.2545	92.3431	92.2582	92.2788	92.2194	96.8433	96.8199	96.8073	96.842	96.8954	96.1019	98.6825	98.6826	100	99.9651	99.9632	99.9848	98.8887	96.8099	96.4201	96.6625	96.5415	96.4429	96.8441	95.2675	95.2602	92.3113	92.2581	92.2697	92.2801	92.2653	92.3403	92.2911	92.8106	92.8091	92.8091	92.8091	91.7871	80.2719
T1/7	92.0094	92.054	92.0708	92.1753	92.1198	92.1282	92.0558	92.2069	92.2051	92.1992	92.1993	92.3035	92.0407	92.0226	91.9899	96.6191	96.5895	96.5741	96.6226	96.6715	95.8231	98.4655	98.4936	99.7538	100	99.6696	99.6785	98.5113	96.5275	96.2073	96.4057	96.3015	96.0973	96.6396	95.0625	95.067	92.0516	92.0103	92.02	92.0223	92.0195	92.1192	92.1721	92.6508	92.6513	92.7244	92.7204	91.635	80.1901
SF93	92.1285	92.129	92.1332	92.2567	92.1772	92.15	92.3565	92.1979	92.1991	92.1984	92.1931	92.2854	92.09	92.1989	92.1276	96.7035	96.6377	96.6333	96.7012	96.7587	96.0174	98.5084	98.5275	99.8151	99.6982	100	99.788	98.7266	96.6786	96.3178	96.5868	96.44	96.3066	96.7348	95.2054	95.1555	92.2508	92.2032	92.2177	92.2188	92.2161	92.3212	92.3185	92.7676	92.7814	92.8016	92.8001	91.7454	80.2795
S4T	92.0921	92.067	92.1932	92.1989	92.1752	92.168	92.1732	92.2566	92.2513	92.2467	92.2529	92.3409	92.1132	92.2073	92.15	96.7226	96.7038	96.6857	96.7168	96.7783	96.012	98.5684	98.6025	99.892	99.8187	99.906	100	98.7973	96.6785	96.3526	96.595	96.4781	96.338	96.7808	95.2092	95.1431	92.2345	92.1564	92.1587	92.1681	92.1772	92.2939	92.3302	92.7362	92.742	92.8059	92.8016	91.7453	80.3467
IPV-BO_5159	92.0566	91.9084	91.9139	92.0384	92.001	92.036	92.0525	92.157	92.1591	92.1486	92.1589	92.2954	92.054	92.2035	92.0134	96.5901	96.4999	96.4956	96.5959	96.6764	95.8381	98.695	98.5942	98.6098	98.4428	98.5805	98.5423	100	96.6966	96.1848	96.4278	96.2598	96.246	96.6257	95.0252	95.0144	92.1829	92.1153	92.1177	92.1176	92.1138	92.2043	92.2069	92.6946	92.6997	92.6274	92.6255	91.6291	80.2383
KFB_250	92.8354	92.5628	92.4937	92.5834	92.6302	92.6183	92.6397	92.4327	92.4347	92.4295	92.4263	92.5442	92.4598	92.8044	92.0677	96.5117	96.3547	96.3351	96.5074	96.4991	95.8816	96.8151	96.7886	96.4945	96.4525	96.5978	96.4679	96.7382	100	96.6008	96.8031	96.7727	96.9194	96.6785	95.4143	95.5865	92.4968	92.4722	92.4735	92.4792	92.4881	92.442	92.2698	93.1984	93.1487	93.0002	93.0001	92.1458	80.2202
CG56	92.4965	92.4737	92.4991	92.5638	92.5533	92.5475	92.5554	92.5898	92.5938	92.5921	92.59	92.6414	92.5953	92.6015	92.495	96.3878	96.3735	96.3609	96.3831	96.3881	96.131	96.5634	96.5886	96.484	96.4737	96.5169	96.4904	96.491	96.8632	100	96.9967	97.244	96.9539	96.9403	95.6707	95.6641	92.797	92.7453	92.7629	92.7793	92.7603	92.8432	92.7483	93.2063	93.2091	93.2103	93.2078	92.1021	80.3498
CG98	92.0897	92.0681	92.0887	92.2122	92.1917	92.1704	92.1979	92.1802	92.1835	92.1915	92.1831	92.2627	92.1661	92.2025	92.1865	96.5666	96.4536	96.4242	96.5663	96.5597	96.4837	96.7157	96.7575	96.4944	96.4407	96.5366	96.5121	96.4736	96.8611	96.7859	100	97.9958	96.5553	96.9664	95.2082	95.3044	92.1962	92.1645	92.1702	92.1751	92.1768	92.2812	92.149	92.7777	92.7695	92.7745	92.7727	91.6948	80.2309
KFB_264	92.5872	92.5694	92.5825	92.6585	92.6498	92.6348	92.6505	92.6011	92.6037	92.6146	92.6045	92.6401	92.6122	92.6535	92.3464	96.471	96.4575	96.4339	96.4668	96.4659	96.1548	96.6248	96.6645	96.5383	96.4955	96.5737	96.5628	96.493	96.9769	97.2005	98.1825	100	96.987	96.8352	95.7011	95.7212	92.5509	92.5061	92.5076	92.5097	92.518	92.6221	92.5026	93.2939	93.292	93.2939	93.2944	92.1542	80.2822
KFB_254	93.0226	92.7455	92.6706	92.7198	92.7712	92.7745	92.7882	92.5668	92.5741	92.5661	92.5708	92.632	92.5936	92.9705	92.2309	96.2259	96.1531	96.1382	96.2223	96.2435	96.0446	96.3783	96.3728	96.3849	96.3273	96.4633	96.3377	96.5131	97.1716	96.8796	96.7204	96.9661	100	99.309	95.6032	95.7126	92.6608	92.6295	92.6452	92.6369	92.6382	92.5677	92.5567	93.3204	93.2688	93.1096	93.1112	92.2087	80.276
V80/94	92.176	92.1526	92.1976	92.302	92.3129	92.2517	92.2903	92.2827	92.2886	92.2875	92.2852	92.3469	92.2854	92.2963	92.3276	96.9931	96.8836	96.86	96.9923	96.9858	96.1468	97.1181	97.0903	96.8589	96.8617	96.8949	96.8738	96.8676	96.9574	96.8886	97.174	96.8319	99.3619	100	95.3839	95.4064	92.3163	92.2679	92.2762	92.2912	92.2859	92.3469	92.2442	92.8682	92.8736	92.8728	92.8727	91.839	80.27
CG1118	92.7201	92.726	92.6025	92.724	92.87	92.7406	92.8581	92.7618	92.7542	92.7546	92.748	92.7921	92.7268	92.7345	92.4573	95.2947	95.2934	95.2756	95.2958	95.2994	95.0611	95.3972	95.449	95.272	95.2591	95.3508	95.2705	95.2911	95.6382	95.5552	95.3162	95.688	95.6093	95.3592	100	98.601	92.9573	92.9299	92.9425	92.9585	92.9512	93.0884	93.0083	93.6697	93.6786	93.7794	93.7764	92.4314	80.2743
CG967	92.7362	92.6042	92.4619	92.5404	92.6459	92.4713	92.6233	92.7974	92.788	92.7436	92.7441	92.8801	92.847	92.8964	92.338	95.1119	95.0449	95.0423	95.1132	95.1058	94.9486	95.1961	95.3433	95.1484	95.1959	95.2213	95.1129	95.1681	95.6524	95.419	95.2799	95.5469	95.5558	95.2402	98.4749	100	93.1119	93.0648	93.1075	93.093	93.0752	93.0242	92.8783	93.9401	93.877	93.7943	93.795	92.1456	80.2846
AB4	93.3038	93.0507	92.8905	92.953	92.9996	92.9536	93.0721	93.4324	93.4262	93.4329	93.4201	93.5076	93.5018	93.6363	93.1747	92.3797	92.3426	92.3207	92.3789	92.3747	92.3722	92.3729	92.3832	92.3547	92.3059	92.4408	92.3468	92.4744	92.8118	92.7856	92.3756	92.5849	92.7199	92.3134	93.077	93.3301	100	99.9636	99.9822	99.9499	99.9357	99.8233	99.6745	94.9146	94.8283	94.7401	94.7414	93.4204	80.3502
Ni1	93.2327	92.9751	92.8144	92.85	92.9386	92.8789	93.005	93.4806	93.4791	93.4816	93.4691	93.3875	93.3707	93.5179	93.125	92.2705	92.2641	92.2328	92.2729	92.2664	92.307	92.3276	92.3335	92.286	92.274	92.3706	92.2585	92.369	92.7226	92.6791	92.2567	92.4903	92.6325	92.2363	93.0064	93.2474	99.9178	100	99.9815	99.9457	99.9462	99.7748	99.6581	94.842	94.7927	94.7225	94.7226	93.3769	80.3139
Rr4	93.1939	92.926	92.7749	92.8217	92.9125	92.8538	92.9895	93.5371	93.5274	93.5052	93.4885	93.4334	93.4569	93.5487	93.1139	92.2978	92.2773	92.2437	92.2934	92.2807	92.3055	92.2722	92.2911	92.272	92.2356	92.3487	92.2371	92.3642	92.7014	92.6919	92.2691	92.4898	92.6171	92.2409	92.9785	93.232	99.9054	99.9751	100	99.9516	99.9523	99.7561	99.6204	94.8278	94.752	94.669	94.6573	93.2942	80.3225
CG49	93.2172	92.9528	92.8071	92.8444	92.9235	92.8836	93.0072	93.5581	93.5494	93.5249	93.5059	93.4365	93.4643	93.5866	93.1231	92.2881	92.2684	92.2361	92.2834	92.2755	92.28	92.253	92.2727	92.2415	92.1938	92.3332	92.213	92.364	92.7184	92.6818	92.2619	92.483	92.6224	92.2227	93.0012	93.2492	99.8754	99.9277	99.9493	100	99.985	99.7291	99.5887	94.8413	94.7655	94.6769	94.6709	93.3203	80.296
CG47	93.2311	92.9654	92.8062	92.8735	92.9304	92.8759	93.0041	93.4929	93.4837	93.4635	93.4501	93.3576	93.3728	93.5325	93.096	92.3018	92.2998	92.2702	92.2999	92.2903	92.3264	92.3176	92.3531	92.2928	92.2787	92.3733	92.2501	92.3817	92.7113	92.6798	92.2288	92.4793	92.6306	92.2377	93.0131	93.2261	99.8735	99.9366	99.9494	99.9924	100	99.7309	99.6205	94.8439	94.7945	94.7047	94.7056	93.3617	80.3395
CG964	93.2199	93.1249	93.1181	93.1309	93.0995	93.1386	93.2306	93.4109	93.4037	93.4091	93.3911	93.4632	93.4745	93.4238	93.3129	92.4505	92.4154	92.4138	92.4469	92.4382	92.5061	92.4584	92.4725	92.4374	92.4194	92.5262	92.3999	92.4637	92.7206	92.8753	92.4631	92.6926	92.6528	92.3792	93.1407	93.2083	99.9361	99.9327	99.9237	99.9073	99.904	100	99.8178	94.9233	94.9311	94.8794	94.88	93.462	80.3597
CG1013	92.8682	92.884	92.7796	92.7627	92.7675	92.7675	92.8459	92.9213	92.9248	92.9103	92.8977	92.9365	92.7844	92.9303	92.6821	92.3774	92.3699	92.3474	92.3747	92.3745	92.4635	92.3392	92.3823	92.3925	92.4121	92.5479	92.4891	92.5881	92.6667	92.7923	92.378	92.5757	92.6768	92.3154	93.0958	93.1343	99.757	99.7631	99.7475	99.7273	99.7334	99.7485	100	94.9267	94.9253	94.8698	94.8711	93.382	80.4432
Av2	92.9069	92.8148	92.6558	92.8069	92.8574	92.7955	92.9362	93.1152	93.1121	93.1241	93.1222	93.098	93.1335	93.0985	92.6183	92.8267	92.7711	92.7831	92.8296	92.8243	92.6615	92.7823	92.9648	92.6906	92.7401	92.8696	92.6656	92.8591	93.3231	92.9948	92.7235	93.1513	93.2455	92.7128	93.6057	94.0226	94.6829	94.6847	94.7176	94.7129	94.7061	94.7294	94.7087	100	99.8829	99.8742	99.8773	92.9165	80.1987
CG989	92.8618	92.763	92.6591	92.8078	92.8124	92.7645	92.9135	93.1307	93.1299	93.1531	93.1493	93.1151	93.1168	92.9727	92.6118	92.8424	92.7804	92.7859	92.8407	92.8373	92.6842	92.7857	92.9347	92.72	92.7796	92.8155	92.6764	92.7989	93.2147	93.0199	92.7532	93.1643	93.1543	92.744	93.6054	93.9567	94.6287	94.6518	94.6614	94.6586	94.6648	94.7027	94.6683	99.9521	100	99.8787	99.8794	92.9229	80.3123
CG108	92.8553	92.8303	92.8823	92.9548	92.9349	92.9016	92.9926	93.2768	93.2727	93.2785	93.2681	93.2365	93.2167	92.9984	92.7622	92.9571	92.9362	92.9385	92.967	92.9655	92.7919	92.87	93.0497	92.8204	92.8802	92.89	92.8198	92.7822	93.1447	93.1079	92.8491	93.2614	93.0532	92.814	93.7395	93.9126	94.6664	94.6968	94.7112	94.6991	94.7078	94.7764	94.7388	99.9867	99.9887	100	99.9989	93.0949	80.3055
CG118	92.845	92.8153	92.8741	92.9278	92.9147	92.9112	92.9839	93.2679	93.2779	93.2736	93.2739	93.2272	93.2043	92.9838	92.7674	92.9203	92.8999	92.9047	92.9292	92.9236	92.77	92.8722	93.0563	92.8144	92.8826	92.8811	92.8092	92.7834	93.1471	93.1194	92.8504	93.2623	93.0674	92.8157	93.7525	93.9361	94.6389	94.6674	94.682	94.6778	94.6788	94.7299	94.7096	99.9879	99.9892	99.9988	100	93.0718	80.2492
CG957	92.8658	92.8672	92.8323	92.8024	92.8552	92.7682	92.8202	92.6598	92.659	92.6768	92.6753	92.6947	92.5809	92.9602	92.5938	91.8889	91.8878	91.8668	91.8917	91.9317	91.8083	91.8624	91.9199	91.8179	91.824	91.8842	91.8273	91.873	92.3275	92.0143	91.8057	92.107	92.212	91.7992	92.456	92.28	93.2985	93.2842	93.2819	93.2785	93.277	93.3546	93.3244	93.0108	93.0427	93.1268	93.1269	100	80.407
Allorhizobium taibaishanense 14971T	80.3496	80.3356	80.3382	80.3075	80.3632	80.3594	80.3808	80.3887	80.3731	80.3653	80.359	80.3839	80.3586	80.3617	80.3944	80.353	80.3814	80.3453	80.3452	80.3502	80.4465	80.3153	80.3116	80.3504	80.3496	80.373	80.3602	80.3465	80.3572	80.3676	80.3567	80.3938	80.3488	80.3601	80.3811	80.3607	80.4014	80.3894	80.405	80.4184	80.4089	80.3994	80.5059	80.3541	80.3644	80.3757	80.3742	80.5233	100
Allorhizobium terrae CC-HIH110T	77.3904	77.3808	77.3908	77.3848	77.4332	77.3655	77.3784	77.302	77.2835	77.2999	77.2852	77.3029	77.2903	77.373	77.3625	77.4414	77.432	77.4361	77.4421	77.4474	77.4044	77.4568	77.4457	77.4539	77.441	77.4313	77.4609	77.4204	77.473	77.4767	77.448	77.4411	77.431	77.4547	77.4294	77.4714	77.4242	77.421	77.4294	77.429	77.4307	77.4444	77.4081	77.38	77.3855	77.3828	77.3853	77.4885	76.634
Allorhizobium oryziradicis N19T	77.7727	77.7606	77.7883	77.7703	77.8305	77.7674	77.8024	77.8053	77.7848	77.8019	77.7886	77.812	77.8021	77.8	77.8064	77.8302	77.808	77.8326	77.83	77.8349	77.5269	77.8169	77.8048	77.8351	77.8276	77.8323	77.8401	77.8291	77.7786	77.8345	77.7772	77.7986	77.7891	77.8036	77.7542	77.8074	77.7447	77.7398	77.7484	77.7401	77.7363	77.7726	77.4856	77.7782	77.7836	77.7802	77.7759	77.8914	76.5702
Allorhizobium undicola ORS 992T	77.0566	77.0176	77.0471	77.0537	77.1167	77.0923	77.0233	77.0854	77.0692	77.0806	77.0657	77.0687	77.0752	77.1191	77.0763	77.095	77.109	77.0794	77.0963	77.098	77.1721	77.028	77.1079	77.0969	77.1202	77.0592	77.0492	77.1321	77.1607	77.1152	77.1198	77.152	77.0963	77.0902	77.1661	77.1776	77.1802	77.1769	77.1848	77.1852	77.1818	77.1975	77.2225	77.1472	77.1548	77.1456	77.1475	77.2738	77.3365
Rhizobium aggregatum LMG 23059T	75.833	75.7956	75.8235	75.8329	75.8506	75.8957	75.8596	75.9126	75.873	75.9052	75.8773	75.9093	75.8808	75.8503	75.872	75.9194	75.9269	75.9073	75.929	75.9146	75.9529	75.8981	75.8945	75.8956	75.8956	75.8865	75.8966	75.8852	75.8667	75.9242	75.8898	75.8986	75.8928	75.8907	75.867	75.9035	75.9439	75.9341	75.9369	75.9372	75.9375	75.9545	75.9571	75.869	75.8713	75.8796	75.8792	76.0162	76.5176
"Agrobacterium albertimagni" AOL15T	75.7386	75.7253	75.7303	75.793	75.7185	75.9559	75.7068	75.7302	75.7023	75.8841	75.8568	75.7225	75.7095	75.7073	75.7377	75.7908	75.7877	75.7803	75.7856	75.7992	75.7381	75.7736	75.7576	75.7994	75.799	75.8025	75.7933	75.8122	75.7486	75.6553	75.6826	75.6924	75.6808	75.7235	75.7163	75.7567	75.8059	75.7983	75.7967	75.811	75.8107	75.7994	75.8301	75.8019	75.821	75.7474	75.74	75.8568	76.3781
Rhizobium rosettiformans W3T	76.2039	76.2353	75.9383	75.9283	75.966	76.0227	76.0644	75.9706	75.9322	75.9401	75.9227	75.9989	76.0988	76.1271	76.0208	75.9806	75.9619	75.9395	75.9665	75.9856	75.9927	75.8558	75.829	75.8683	75.8874	76.0159	75.8895	76.1502	76.1847	76.0092	75.9436	75.9416	76.1842	75.9469	75.9248	76.2073	76.2041	76.1878	76.1953	76.1988	76.196	76.1442	76.2016	76.2975	76.2734	76.0435	76.0444	76.097	76.7116
Rhizobium sp. AG855	75.9478	76.1318	75.9277	75.9463	75.9568	75.9463	75.8997	75.9323	75.9019	75.9158	75.8988	75.9163	76.1013	75.9771	75.9617	75.9845	76.0156	75.9607	75.9853	75.9842	76.0493	75.87	75.8747	75.9163	75.9196	75.9113	75.8996	75.9311	76.0199	75.9229	75.9641	75.9638	75.9881	75.968	76.0048	76.0097	75.9476	75.9503	75.9606	75.9653	75.9584	75.9667	75.9612	75.9513	75.9504	75.9542	75.9465	76.0599	76.7089
Rhizobium wuzhouense W44T	75.9672	76.167	75.9424	75.9346	76.0094	76.0444	76.0138	76.0366	76.0115	76.0196	76.0031	76.0145	76.0174	76.0289	76.0182	76.023	76.0348	76.0164	76.0187	76.0243	76.041	75.9352	75.925	75.9816	75.997	76.029	75.9887	76.0223	76.0264	75.9076	75.9958	75.9291	76.0174	76.0301	75.9945	75.9784	76.0331	76.0422	76.0518	76.0392	76.0408	76.0284	76.0529	76.0548	76.0574	76.0622	76.0496	76.1728	76.6871
Rhizobium sp. MSSRF QS100	76.0204	75.9899	76.0088	75.9766	76.0472	76.034	75.9737	75.995	75.9659	76.0331	76.0126	76.0206	75.9783	75.995	76.0102	76.058	76.0869	76.0504	76.0529	76.0599	76.0655	75.9482	75.9876	75.9853	75.9938	76.0033	75.9998	75.9668	75.9687	76.0213	76.0244	75.9628	75.9737	75.9739	76.009	75.9737	76.0205	76.0124	75.9618	75.9465	75.9717	76.001	76.0339	76.021	76.022	76.0188	76.0165	76.1299	76.4783
Rhizobium ipomoeae shin9-1T	75.6981	75.8521	75.5198	75.545	75.5273	75.6213	75.7673	75.5756	75.5634	75.5758	75.5503	75.6115	75.7421	75.7496	75.6626	75.6303	75.6781	75.674	75.5947	75.6206	75.5749	75.5438	75.5642	75.5347	75.5665	75.6835	75.5375	75.6791	75.6757	75.499	75.5632	75.5112	75.6688	75.5367	75.6228	75.7096	75.7633	75.7375	75.741	75.7239	75.7465	75.794	75.7999	75.7472	75.7452	75.6334	75.6321	75.7141	76.2179
Ciceribacter lividus DSM 25528T	75.2763	75.264	75.288	75.2328	75.2737	75.3005	75.2737	75.2665	75.2465	75.25	75.2371	75.2792	75.2375	75.1815	75.1881	75.1917	75.2007	75.1794	75.1815	75.1924	75.2337	75.2304	75.2335	75.223	75.2177	75.2317	75.2515	75.2169	75.205	75.2224	75.2615	75.2301	75.2113	75.1873	75.2212	75.1857	75.2297	75.228	75.2128	75.2291	75.2327	75.232	75.2535	75.2532	75.262	75.2681	75.2649	75.3466	75.9085
"Ciceribacter ferrooxidans" F8825T	75.0512	75.0977	75.0607	75.1214	75.0793	75.0903	75.0281	75.1079	75.0898	75.1044	75.0876	75.0972	75.1002	75.0685	75.1325	75.1543	75.1353	75.0857	75.1536	75.1558	75.196	75.0975	75.1205	75.0569	75.0566	75.0409	75.0452	75.1017	75.126	75.069	75.1977	75.168	75.1429	75.1455	75.0813	75.0855	75.1144	75.1066	75.1117	75.1089	75.0946	75.1202	75.1429	75.1616	75.1616	75.1634	75.1659	75.3316	75.9716
Rhizobium selenitireducens ATCC BAA-1503T	76.5881	76.537	76.4918	76.5246	76.4853	76.4774	76.4854	76.5514	76.5322	76.5482	76.5373	76.5535	76.5351	76.7067	76.5086	76.5102	76.5032	76.4755	76.5188	76.5167	76.6043	76.5025	76.5065	76.4791	76.4698	76.4938	76.4764	76.5805	76.5881	76.4399	76.5406	76.502	76.6069	76.499	76.4848	76.6105	76.6862	76.6874	76.6993	76.6876	76.6956	76.5697	76.6765	76.7452	76.7463	76.6304	76.6301	76.6654	77.3088
"Agrobacterium fabrum" C58	75.4409	75.4252	75.4214	75.4906	75.5136	75.4278	75.581	76.0174	76.0102	75.992	75.9827	75.9469	76.1747	75.4751	75.4027	75.4912	75.471	75.499	75.4433	75.4445	77.3341	75.3436	75.8519	75.5334	75.5676	75.5271	75.5194	75.5423	75.5116	76.0318	76.9957	76.2926	75.443	75.3472	75.8246	75.9994	76.1812	76.1685	76.1348	76.1726	76.1581	76.1798	76.1856	76.5639	76.5605	76.5603	76.5622	75.5401	75.7886
Agrobacterium larrymoorei AF3.10T	74.9685	74.9567	74.9775	74.965	75.0304	74.9863	75.0863	75.0999	75.0517	75.0903	75.0528	75.1568	75.1608	75.0811	75.143	75.1345	75.1209	75.1454	75.1357	75.1272	75.1736	75.0754	75.1496	75.2282	75.2265	75.2095	75.1951	75.2396	75.0507	74.9882	74.9928	74.974	74.9626	75.0982	75.0228	75.129	75.1347	75.1043	75.1129	75.0955	75.1004	75.0886	75.0685	75.1393	75.1287	75.117	75.1156	75.177	75.2871
Agrobacterium radiobacter B6T	75.5727	75.5646	75.5288	75.6239	75.6061	75.5989	75.7683	75.4939	75.4718	75.4839	75.4696	75.5161	75.4836	75.6684	75.621	75.697	75.6989	75.6753	75.6994	75.6777	75.8547	75.6232	75.6596	75.5539	75.6534	75.7388	75.541	75.6376	75.6862	75.5773	75.6348	75.5494	75.6251	75.6409	75.761	75.7366	75.6086	75.6015	75.6102	75.5996	75.6102	75.5859	75.5896	75.764	75.7488	75.7391	75.7365	75.7247	75.7335
Agrobacterium radiobacter CFBP 5522T	75.4354	75.4143	75.4294	75.5195	75.4195	75.3937	75.4366	75.404	75.3913	75.4046	75.389	75.4073	75.4237	75.3569	75.3887	75.454	75.4311	75.4538	75.4611	75.4709	75.3979	75.3637	75.3954	75.37	75.3955	75.3795	75.3573	75.3981	75.3753	75.3871	75.3824	75.3492	75.4051	75.383	75.3769	75.3447	75.4726	75.4344	75.4749	75.483	75.443	75.4417	75.4329	75.4698	75.4722	75.4747	75.4685	75.5296	75.9185
Agrobacterium rosae NCPPB 1650T	74.9485	74.9791	75.0276	75.0701	75.0332	75.0556	75.0573	75.1957	75.1854	75.1842	75.1769	75.2363	75.2991	75.0651	74.9312	74.923	74.8625	74.9073	74.9202	74.9349	76.1966	74.873	75.1588	74.9415	75.105	75.0306	74.9225	74.9667	75.0748	75.1375	76.077	75.2031	74.934	74.861	75.3277	75.3392	75.2277	75.1622	75.2205	75.2086	75.1994	75.2255	75.1501	75.4282	75.4185	75.4414	75.4263	75.1253	74.8015
Agrobacterium rubi TR3T	75.1104	75.0953	75.5635	75.2224	75.0049	75.061	75.2089	75.5343	75.5308	75.4958	75.4953	75.4306	75.6881	75.0865	75.0025	75.015	74.9581	75.0004	75.0148	75.0126	76.5872	74.9215	75.4058	75.0738	75.5507	75.5552	75.4906	75.6507	75.0576	75.7325	76.5723	75.9542	74.9864	74.9078	75.5585	75.5914	75.7843	75.7741	75.7743	75.7948	75.7846	75.7918	76.197	76.2051	76.2128	76.2087	76.2016	75.0622	74.8337
Neorhizobium alkalisoli DSM 21826T	74.8314	74.8218	74.8431	74.8506	74.8148	74.817	74.8205	74.8349	74.8044	74.834	74.8097	74.8251	74.7991	74.7708	74.7824	74.8557	74.8493	74.8572	74.865	74.8687	74.9235	74.8147	74.8651	74.8206	74.8041	74.8171	74.7994	74.7772	74.7963	74.7542	74.905	74.8769	74.7931	74.7785	74.8449	74.8397	74.8356	74.798	74.8232	74.8313	74.8127	74.8214	74.7807	75.0506	74.9253	74.9203	74.9242	75.0368	75.3281
Neorhizobium galegae HAMBI 540T	75.5587	75.5999	75.5529	75.5439	75.5889	75.5759	75.4847	75.4603	75.4516	75.4664	75.4532	75.4912	75.5085	75.5274	75.4669	75.4121	75.3433	75.3641	75.3863	75.398	75.5092	75.3367	75.3294	75.319	75.332	75.354	75.3096	75.4181	75.4254	75.3561	75.3776	75.4003	75.4532	75.3862	75.4235	75.4026	75.4546	75.4483	75.4329	75.4624	75.4588	75.4677	75.4509	75.5273	75.5272	75.4748	75.4707	75.5976	75.8285
Neorhizobium huautlense DSM 21817T	74.8488	74.8659	74.7773	74.8721	74.8454	74.8461	74.8577	74.8726	74.8495	74.868	74.8488	74.831	74.8704	74.9311	74.7936	74.6931	74.6771	74.6726	74.6647	74.6858	74.8304	74.6904	74.6963	74.7342	74.7067	74.8013	74.7214	74.8446	74.7556	74.7213	74.705	74.7365	74.7981	74.6467	74.741	74.7965	74.863	74.8552	74.8732	74.908	74.8631	74.8285	74.7963	74.8481	74.8502	74.759	74.7605	74.8235	75.341
Neorhizobium sp. NCHU2750	75.4555	75.441	75.3498	75.4084	75.4103	75.4251	75.5336	76.009	75.9918	75.9595	75.9469	75.9055	76.1474	75.4205	75.3633	75.2676	75.244	75.2326	75.2404	75.2258	76.9894	75.1813	75.7075	75.3356	75.3624	75.3513	75.353	75.3655	75.4293	76.0239	76.8365	76.3159	75.4055	75.1923	75.8277	76.0748	76.2959	76.253	76.2517	76.239	76.2674	76.2878	76.3238	76.6721	76.6658	76.593	76.5819	75.4877	75.8396
Pseudorhizobium banfieldii NT-26T	74.5851	74.6205	74.5937	74.6029	74.5633	74.5634	74.6216	74.6905	74.6556	74.6928	74.6569	74.6997	75.283	74.6064	74.6183	74.6098	74.6187	74.6264	74.6024	74.5642	74.6207	74.5431	74.5149	74.6395	74.6403	74.6366	74.6262	74.6457	74.5052	74.579	74.597	74.602	74.6112	74.6154	74.6051	74.6631	74.5869	74.5779	74.5669	74.572	74.5757	74.5909	74.5848	74.6496	74.6612	74.6851	74.6865	74.7185	75.2739
Pseudorhizobium flavum YW14T	74.7676	74.7845	74.7039	74.7206	74.6829	74.7429	74.8368	74.777	74.755	74.7684	74.7637	74.8223	74.8234	74.7503	74.79	74.7128	74.7092	74.7113	74.6991	74.7247	74.7962	74.6322	74.6463	74.6325	74.6825	74.6621	74.6138	74.7736	74.8318	74.6878	74.7667	74.7045	74.7106	74.6804	74.6715	74.7674	74.8802	74.8356	74.8533	74.8854	74.8488	74.7583	74.8714	74.8062	74.7987	74.7464	74.7421	74.7852	75.2761
Pseudorhizobium marinum MGL06T	75.1929	75.1752	75.1049	75.1467	75.12	75.2537	75.243	75.3043	75.2847	75.2991	75.2823	75.3302	75.2531	75.1959	75.1787	75.1037	75.1223	75.1328	75.096	75.1177	75.1394	75.1268	75.1267	75.1091	75.097	75.1494	75.0902	75.1431	75.1661	75.0779	75.0395	75.203	75.1536	75.0971	75.1322	75.1225	75.1561	75.1439	75.1559	75.1525	75.1502	75.1874	75.2307	75.177	75.1848	75.192	75.1786	75.3847	75.6947
Pseudorhizobium pelagicum R1-200B4T	75.0268	75.062	75.0167	74.9776	75.055	75.0642	75.0197	75.0304	75.031	75.0221	75.0281	75.0239	74.9915	74.9997	75.0809	74.9934	75.0331	75.0227	75.0041	74.9907	75.0088	74.8896	74.8838	74.9814	74.9761	74.9589	74.9401	75.0446	74.9081	74.9197	74.9523	74.987	74.9445	74.9292	74.9565	74.9785	75.058	75.0472	75.0495	75.0576	75.0562	75.0696	75.0719	75.1032	75.1163	75.1103	75.1054	75.3289	75.7907
Rhizobium etli CFN 42T	75.2325	75.232	75.2125	75.2159	75.2072	75.2699	75.2342	75.3395	75.3149	75.3318	75.3142	75.3343	75.332	75.2656	75.3635	75.2861	75.3045	75.2895	75.2765	75.2736	75.3655	75.1832	75.2126	75.2366	75.2239	75.2538	75.2515	75.2668	75.2447	75.251	75.3244	75.26	75.2382	75.1849	75.1836	75.202	75.3251	75.3259	75.3256	75.3299	75.3233	75.3473	75.334	75.2614	75.2596	75.2645	75.2584	75.4663	75.8875
Rhizobium freirei PRF 81T	74.7152	74.7375	74.7133	74.7407	74.8207	74.7981	74.7464	74.9016	74.8724	74.9085	74.8805	74.906	74.8832	74.8366	75.0504	74.8122	74.8354	74.8092	74.805	74.8033	74.9441	74.7546	74.8315	74.7706	74.7638	74.7745	74.7782	74.851	74.8164	74.8525	74.8889	74.8927	74.8734	74.7982	74.8875	74.8923	75.0099	74.9582	75.0438	75.0396	74.9723	74.9143	75.0155	74.9281	74.9139	74.9258	74.9152	75.1064	75.5009
Rhizobium gallicum R602T	74.4751	74.464	74.4527	74.4976	74.4431	74.5227	74.4096	74.5523	74.5345	74.5598	74.5349	74.5619	74.5385	74.4556	74.6758	74.4884	74.5098	74.4764	74.4882	74.4753	74.4968	74.3816	74.393	74.4323	74.4212	74.4225	74.4227	74.4581	74.4133	74.4733	74.4377	74.4378	74.5216	74.4735	74.444	74.4692	74.553	74.5234	74.5387	74.5288	74.5338	74.5507	74.5658	74.4938	74.4867	74.4922	74.4974	74.5443	75.0508
Rhizobium grahamii CCGE 502T	74.4839	74.4699	74.462	74.4629	74.4458	74.5292	74.4901	74.5942	74.5798	74.5913	74.5764	74.605	74.5596	74.3693	74.4353	74.3634	74.3934	74.3587	74.3468	74.3548	74.4177	74.3124	74.3435	74.334	74.4133	74.3193	74.3099	74.3631	74.3253	74.3308	74.3126	74.3615	74.3198	74.2598	74.3496	74.3759	74.546	74.452	74.5014	74.5521	74.4487	74.4749	74.4511	74.4338	74.4389	74.4524	74.4417	74.5251	74.9303
Rhizobium leguminosarum USDA 2370T	75.1965	75.1936	75.167	75.1627	75.1036	75.1785	75.0859	75.1804	75.1508	75.1691	75.1547	75.1762	75.1757	75.1763	75.2241	75.1167	75.1161	75.1073	75.1192	75.1184	75.1955	75.0936	75.1386	75.1038	75.1302	75.1345	75.1007	75.2311	75.1154	75.1009	75.1231	75.1407	75.1625	75.0847	75.0819	75.1936	75.1965	75.1778	75.1757	75.1793	75.1897	75.198	75.2117	75.2403	75.2455	75.2439	75.2413	75.295	75.7238
Rhizobium rhizogenes ATCC 11325T	75.1269	75.1251	75.0658	75.0964	75.0387	75.034	75.0226	75.003	74.9848	75.0023	74.9848	75.029	74.9859	75.073	75.1483	75.0768	75.0719	75.0595	75.0657	75.0636	75.2195	75.02	75.0013	75.0955	75.0621	75.0994	75.1002	75.0923	75.0198	74.9803	75.1242	74.9382	75.0215	75.0568	75.0054	75.0325	75.138	75.0927	75.1163	75.118	75.101	75.0991	75.159	75.1278	75.1349	75.1343	75.1294	75.2297	75.6175
Rhizobium rhizogenes K84	75.3183	75.3335	75.2916	75.3415	75.3009	75.3544	75.4719	75.8533	75.8215	75.8073	75.7772	75.7934	75.982	75.2813	75.3809	75.1501	75.1581	75.1425	75.145	75.1279	75.8853	75.0642	75.6427	75.1897	75.585	75.2145	75.1835	75.1625	75.2333	75.735	75.7106	75.93	75.1617	75.062	75.6146	75.8919	75.9184	75.9108	75.8986	75.8977	75.9065	75.9271	75.9777	76.538	76.5405	76.5174	76.5139	75.333	75.6438
Rhizobium tropici CIAT 899T	74.9623	74.9442	74.9392	74.9808	75.0264	75.0329	74.918	75.0334	75.0116	75.0316	75.011	75.1165	75.0292	75.0289	75.2052	74.9554	74.9509	74.9541	74.9423	74.9438	74.9287	74.9056	74.9082	74.8943	74.8917	74.9064	74.9136	74.9372	74.9535	75.0538	74.9482	74.985	75.0216	74.9527	74.9575	74.9718	75.0794	75.0414	75.0738	75.0713	75.0474	75.062	75.0811	75.0659	75.0699	75.0731	75.0739	75.0864	75.5506
Rhizobium tubonense CCBAU 85046T	74.4339	74.4231	74.3918	74.4441	74.4341	74.4635	74.4247	74.4533	74.4306	74.5018	74.4826	74.4615	74.4251	74.5313	74.5075	74.4918	74.5013	74.4813	74.487	74.4888	74.5023	74.4278	74.4333	74.438	74.4253	74.4294	74.4106	74.4925	74.4439	74.327	74.3675	74.4488	74.4493	74.4033	74.3896	74.4144	74.4356	74.4431	74.4171	74.4211	74.4362	74.4548	74.528	74.4935	74.4937	74.4858	74.4909	74.5569	74.9185
Rhizobium tumorigenes 1078T	75.1508	75.1454	75.1432	75.2254	75.2038	75.168	75.3619	75.0332	75.0228	75.0397	75.0296	75.1896	75.3027	75.1793	75.0434	75.1522	75.1215	75.1218	75.1394	75.1049	75.6595	75.1036	75.1922	74.9781	75.0906	75.1236	74.937	75.4266	75.1305	75.455	75.4078	75.2705	75.1086	75.0791	75.2829	75.484	75.3646	75.3155	75.3437	75.3584	75.3136	75.3324	75.3847	75.5626	75.5555	75.5651	75.5784	75.5111	75.1224
Gellertiella hungarica DSM 29853T	74.7361	74.7005	74.6809	74.6717	74.6934	74.7297	74.7516	74.7831	74.7559	74.7776	74.7577	74.8152	75.4182	74.7818	74.8018	74.8022	74.7901	74.7743	74.791	74.8168	74.8344	74.8291	74.8212	74.803	74.7606	74.7506	74.7517	74.7593	74.7825	74.7987	74.7808	74.807	74.8257	74.8335	74.8363	74.8977	74.9498	74.9084	74.8991	74.9181	74.9138	74.9218	74.8535	74.8039	74.7713	74.7909	74.7858	74.9298	75.2834
Ensifer adhaerens Casida AT	74.9089	74.9558	74.8979	74.9336	74.9779	74.9063	74.9357	75.0239	74.9987	75.0173	74.9959	75.0362	75.0427	74.976	74.9721	74.9902	74.9835	74.984	74.9495	74.9332	74.9629	74.8327	74.8176	74.9264	74.9054	74.9455	74.9188	75.0057	74.9173	74.8905	74.8624	74.9304	74.9611	74.9181	74.9009	74.9251	75.0258	74.9985	74.9578	74.9686	74.9954	75.0271	74.989	75.0891	75.0936	75.0901	75.0912	75.0415	75.7037
Ensifer fredii HH103	74.7837	74.8329	74.6858	74.7773	74.8073	74.782	74.8576	74.9862	74.981	74.9909	74.9792	74.8061	74.7791	74.7508	74.8903	74.8703	74.8522	74.8471	74.8556	74.8685	75.0504	74.7881	74.842	74.7755	74.7347	74.8096	74.7443	74.7643	74.834	74.7769	74.8945	74.7972	74.8451	74.755	74.812	74.8141	74.7861	74.9503	74.9328	74.9771	74.9576	74.7953	74.7894	74.8314	74.8163	74.8125	74.8093	74.9698	75.4176
Ensifer meliloti 1021T	74.5695	74.565	74.5345	74.4591	74.4982	74.5045	74.5563	74.5716	74.5564	74.5649	74.5548	74.5584	74.5733	74.5439	74.5114	74.5265	74.5323	74.5147	74.4819	74.4933	74.5783	74.4356	74.4186	74.4629	74.5052	74.5223	74.5171	74.4902	74.5793	74.4475	74.4528	74.536	74.5669	74.4658	74.4699	74.5288	74.5976	74.6195	74.5993	74.6049	74.6262	74.6296	74.618	74.5474	74.5354	74.4968	74.4995	74.6689	75.1336
Ensifer sojae CCBAU 05684T	74.4717	74.4648	74.4424	74.3897	74.3958	74.4158	74.4156	74.4727	74.4326	74.4567	74.4345	74.4701	74.4579	74.4017	74.4008	74.3493	74.3708	74.3235	74.3498	74.3391	74.4171	74.3374	74.3327	74.3355	74.344	74.3511	74.3487	74.3534	74.3304	74.3008	74.3375	74.3208	74.3415	74.3069	74.322	74.3424	74.4342	74.3905	74.4033	74.4025	74.3986	74.4481	74.455	74.3503	74.3434	74.3448	74.338	74.5399	75.0853
Pararhizobium antarcticum NAQVI 59T	75.0337	74.9113	74.8062	74.8091	74.7692	74.8496	74.9325	74.7895	74.7699	74.7806	74.7692	74.8385	74.9807	75.0075	74.8851	74.8904	74.8982	74.8776	74.8842	74.8746	74.8885	74.9191	74.9302	74.8498	74.9022	75.0013	74.8992	75.0569	75.0695	74.8371	74.9182	74.8613	75.0849	74.878	74.8907	75.1113	75.0645	75.0458	75.0404	75.046	75.058	75.0397	74.9593	75.0357	75.0397	74.8586	74.857	74.9664	75.3266
Pararhizobium giardinii H152T	75.3847	75.3403	74.8329	74.816	74.8612	74.8532	74.8852	74.7765	74.7709	74.7743	74.7653	74.7805	74.8288	75.4432	74.9746	74.6861	74.7019	74.6788	74.678	74.6795	74.8135	74.7766	74.803	74.767	74.795	74.9021	74.8254	75.4342	75.4662	74.7076	74.7574	74.7585	75.4291	74.7006	74.9677	75.3627	75.4745	75.4692	75.4756	75.4854	75.4795	74.9229	75.4821	75.5192	75.3847	74.8863	74.8831	75.0344	75.3074
Pararhizobium polonicum F5.1T	75.3228	75.3333	75.3668	75.4249	75.3317	75.3163	75.5363	75.7051	75.6635	75.6983	75.6646	75.6627	75.9144	75.3036	75.3158	75.2413	75.2439	75.2328	75.2334	75.2232	75.7604	75.283	76.0402	75.3704	75.5543	75.3817	75.3758	75.4856	75.3973	75.7422	75.7752	75.8074	75.417	75.301	75.7916	76.1028	75.7193	75.7167	75.7031	75.6903	75.7138	75.7459	75.7734	75.9738	75.9806	75.9934	75.9778	75.4218	75.6342
Rhizobium oryzae CGMCC 1.7048T	75.1505	75.1277	75.2699	75.0886	75.0949	75.1592	75.0997	75.1852	75.1464	75.1613	75.1424	75.2011	75.1751	75.2124	75.1693	75.2088	75.2239	75.2171	75.2137	75.1978	75.1863	75.111	75.0821	75.0544	75.0665	75.0575	75.0586	75.1527	75.1037	75.1288	75.1997	75.132	75.0531	75.0729	75.1228	75.1513	75.1571	75.1466	75.1481	75.1522	75.1456	75.1768	75.2037	75.0801	75.06	75.0743	75.0635	75.2829	75.5926
Rhizobium rhizosphaerae MH17T	75.3143	75.3297	75.4661	75.2961	75.2688	75.3016	75.2643	75.216	75.1914	75.2145	75.1984	75.2473	75.2198	75.2956	75.3101	75.31	75.337	75.3213	75.3005	75.3041	75.4927	75.3427	75.3331	75.3369	75.3587	75.3854	75.323	75.4439	75.3928	75.2591	75.3056	75.3161	75.3657	75.312	75.3356	75.3641	75.3512	75.342	75.3364	75.3558	75.3534	75.3821	75.5004	75.2944	75.3004	75.3223	75.3068	75.4857	76.0524
Shinella granuli DSM 18401T	75.1972	75.1694	74.7838	74.731	74.7616	74.7469	74.7947	74.8705	74.8493	74.8642	74.8542	74.8862	74.8675	75.1848	74.7345	74.9079	74.9417	74.9521	74.8973	74.9126	74.9055	74.8564	74.8978	74.8406	74.8455	74.8836	74.845	75.2685	75.249	74.8738	74.8233	74.8148	75.2393	74.7961	74.9205	75.2838	75.4166	75.4307	75.4229	75.4266	75.4326	74.9233	75.3402	75.3546	75.1814	74.9063	74.9064	75.1475	75.5515
Shinella sp. DD12	74.3814	74.4027	74.4297	74.4359	74.4357	74.5012	74.4357	74.6329	74.6082	74.6288	74.6028	74.6233	74.5752	74.3844	74.6127	74.5269	74.8014	74.8022	74.5208	74.5206	74.5885	74.5889	74.8452	74.4993	74.5006	74.4853	74.4873	74.5777	74.4751	74.5046	74.5981	74.5679	74.5028	74.5201	74.4873	74.4211	74.5493	74.5407	74.5431	74.5404	74.546	74.5782	74.6677	74.5776	74.506	74.5261	74.5235	74.6918	75.27
Shinella sp. WSJ-2	74.8564	74.9088	74.8774	74.8905	74.938	74.8822	74.8731	74.8986	74.8723	74.8913	74.8749	74.9101	74.8929	74.8708	74.886	74.934	74.9335	74.9404	74.9442	74.9514	74.9805	74.8986	74.8906	74.9214	74.941	74.9404	74.9272	74.9221	74.9051	74.8906	75.1691	75.1439	74.8258	74.8598	74.8937	74.8982	74.9831	74.9889	74.9647	74.9854	74.9898	74.9972	75.0147	74.8801	74.8807	74.8728	74.8817	75.1348	75.6207
Shinella zoogloeoides PQ7	74.8295	74.9278	74.8284	74.9169	74.8211	74.8298	74.8277	74.8809	74.8659	74.8697	74.8619	74.8615	74.8529	74.879	74.9192	74.8471	74.8412	74.8473	74.8299	74.8516	74.8299	74.8507	74.8502	74.8402	74.8381	74.841	74.8156	74.8622	74.857	74.8445	74.8083	74.8973	74.8153	74.8038	74.9213	74.8776	74.9014	74.9016	74.8796	74.8847	74.9091	74.914	74.9514	74.9424	74.9393	74.9504	74.9469	75.0464	75.7113
Mesorhizobium ciceri WSM1271T	73.4859	73.5149	73.4768	73.4955	73.5124	73.4575	73.5382	73.5707	73.5591	73.5687	73.5659	73.5389	73.5404	73.4559	73.5734	73.4837	73.5386	73.5103	73.4354	73.4602	73.6467	73.4411	73.4577	73.4725	73.5067	73.4764	73.4628	73.5254	73.4903	73.5237	73.4206	73.5257	73.5048	73.5006	73.412	73.4115	73.5554	73.5098	73.4775	73.524	73.5254	73.5836	73.6379	73.5341	73.5511	73.5752	73.5721	73.5516	74.1223
Mesorhizobium huakuii 7653R	73.5409	73.5253	73.4892	73.5778	73.5988	73.5059	73.5284	73.5283	73.512	73.5208	73.506	73.5393	73.5239	73.4705	73.6152	73.5026	73.4743	73.4697	73.4434	73.4908	73.5322	73.4307	73.4195	73.4645	73.4423	73.4138	73.4436	73.4544	73.4537	73.5232	73.4759	73.5656	73.3924	73.4152	73.5246	73.4602	73.5987	73.5508	73.5119	73.5692	73.546	73.6003	73.5455	73.547	73.5464	73.5575	73.5485	73.6613	74.0015
Mesorhizobium loti DSM 2626T	73.2887	73.274	73.2376	73.2639	73.3739	73.2857	73.3492	73.3133	73.2882	73.3093	73.282	73.3646	73.2878	73.3177	73.3941	73.2777	73.319	73.3138	73.2569	73.2778	73.3537	73.2486	73.2254	73.2838	73.272	73.24	73.2225	73.3587	73.1785	73.2976	73.1884	73.2407	73.2453	73.2535	73.329	73.2576	73.3881	73.3695	73.3305	73.3805	73.3642	73.3602	73.3594	73.3572	73.3356	73.3698	73.3725	73.4383	73.865
The proposed threshold for species delineation ranges between 95–96% for ANI (Richter and Rossello-Mora, 2009).
Values above 95 % are highlighted in red. Values ranging 94.5-95 % were highlighted in orange. Values below <94.5 % are highlighted in blue.
Richter, M. & Rossello-Mora, R. Shifting the genomic gold standard for the prokaryotic species definition. Proc. Natl. Acad. Sci. USA
106, 19126–19131, https://doi.org/10.1073/pnas.0906412106 (2009).
[truncated: 54 more columns]
